# Supplementary material for: Novel Binary Mixtures of Alkanolamine Based Deep Eutectic Solvents with Water—Thermodynamic Calculation and Correlation of Crucial Physicochemical Properties
Source: Molecules. 2022 Jan 25;27(3):788. doi: 10.3390/molecules27030788 (PMC8840229; doi:10.3390/molecules27030788)
Supplement: Supplementary file 1 [file molecules-27-00788-s001.zip]

Archive with 1 entries (1 files):
- molecules-1554526-supplementary.pdf
